# Supplementary material for: The LINCE Project: A Pathway for Diagnosing NCL2 Disease
Source: Front Pediatr. 2022 Mar 29;10:876688. doi: 10.3389/fped.2022.876688 (PMC9002010; doi:10.3389/fped.2022.876688)
Supplement: Supplementary file 1 [file Table_1.xlsx]

## Sheet: Hoja1
Nº registro	Población	Edad en días	beta-galactosidasa	CLN1	CLN2	Diagnóstico notificado	CLÍNICA1	CLÍNICA2	CLÍNICA3	CLÍNICA4	CLÍNICA5	CLÍNICA6	CLÍNICA7
C-1		42815	5.9	9	0	CONTROL POSITIVO
C-2		3730	9.1	12.6	0	CONTROL POSITIVO
C-3		1461	9.2	9.3	0	CONTROL POSITIVO
C-4		2922	0.7	1.6	0	CONTROL POSITIVO
C-5		1461	9.2	10.3	0	CONTROL POSITIVO
C-6		1461	8.6	10.6	0	CONTROL POSITIVO
C-7		1398	7.9	6.6	0	CONTROL POSITIVO
C-8		14489	8.5	8.9	4	CONTROL HETEROZIGOTO
C-9		1826	8.9	8.4	5.6	CONTROL HETEROZIGOTO
C-10		1826	8.6	10.7	4.9	CONTROL HETEROZIGOTO
LINCE-01	MADRID	1419	19.1	15.8	6.3	NORMAL
LINCE-02	LAS PALMAS DE GRAN CANARIA	1522	28.3	28.8	11.4	NORMAL
LINCE-03	MADRID	867	10.6	13.2	9.8	NORMAL	MULTIPLES CRISIS FEBRILES DE REPETICION	RETRASO DEL LENGAJE	RETRASO MOTOR
LINCE-04	SORIA	43187	17.6	11.5	12.8	NORMAL
LINCE-05	CADIZ	2594	15.1	16.4	11.9	NORMAL	RETRASO PSICOMOTOR GRAVE	DEFICIT VISUAL	ESTEROTIPIAS
LINCE-06	VALENCIA	43207	14.7	16.9	17	NORMAL
LINCE-07	VALENCIA	4420	8.9	5.8	5.9	NORMAL	TETRAPARESIA ESPASTICO-DISTONICA	HIPOACUSIA NEUROSENSORIAL PROGRESIVA
LINCE-08	ALGECIRAS	1668	5.8	7.7	9.2	NORMAL	CRISIS EPILEPTICA	RETRASO MOTOR Y COGNITIVO	RETRASO DEL LENGUAJE	MIOCLONIAS NO EPILEPTICAS
LINCE-09	MADRID	1522	11.4	9.2	8.2	NORMAL	ANTECEDENTES DE RETRASO DEL LENGUAJE	DEBUT CON CRISIS MIOCLONICAS	DESARROLLO DE ATAXIA
LINCE-10	VALENCIA	2013	9.4	13.2	0	CLN2	AUSENCIA DE LA MARCHA	AUSENCIA DE LENGUAJE	CRISIS EPILEPTICAS (1/15 DÍAS)	COMIENZO DE LOS SINTOMAS A LOS 2 AÑOS Y 9 MESES	1ª CRISIS EPILEPTICA A LOS 3 AÑOS Y 2 MESES	A LOS 4 AÑOS Y 6 MESE COMIENZA CON DIFICULTAD PARA LA MARCHA Y CAIDAS FRECUENTES	PIERDE LA MARCHA A LOS 4 AÑOS Y 9 MESES
LINCE-11	VALENCIA	4134	5.6	5.8	9.8	NORMAL	INTERACCIONA ESCASAMENTE CON EL MEDIO	MOVILIDAD REDUCIDA	ESPASTICIDAD DE MIEMBROS	NO MANTIEN SOSTEN CEFALICO	ENGROSAMIENTO PERIBRONQUIAL	EPILEPSIA REFRACTARIA	AUMENTO DE SECRECIONES Y MUCOSIDAD PERSISTENTE DE PREDOMINIO VESPERTINO
LINCE-12	VALENCIA	394	6.3	7	6.4	NORMAL	RETRASO PSICOMOTOR	MICROCEFALIA
LINCE-13	GRANADA	43291	8	8.8	12.6	NORMAL	EPILEPSIA MIOCLONICA REFRACTARIA DEBUT 2 AÑOS
LINCE-14	GRANADA	43325	5.3	6.1	11.8	NORMAL
LINCE-15	BARCELONA	1637	7.2	9.1	0	CLN2	RETRASO EN EL LENGUAJE	REGRESION	CONVULSIONES	ATAXIA	EPILEPSIA
LINCE-16	MADRID	1030	17.5	15.7	19.7	NORMAL	DEBUT EPILEPSIA 13 MESES	EPILEPSIA MIOCLONICA REFRACTARIA A TRATAMIENTO
LINCE-17	MADRID	43509	2.5	5.6	2.3	SOLICITADA NUEVA MUESTRA
LINCE-18	MALAGA	1611	6.9	10.5	12.2	NORMAL	DISTROFIA GENERALIZADA DE LA RETINA	BAJA VISION
LINCE-19	SEVILLA	2683	5.3	7.1	7.5	NORMAL	ENCEFALOPATIA EPILEPTICA	RASGOS DISMORFICOS	HIPERTRICOSIS FRONTAL	PABELLONES AURICULARES DESPEGADOS	LABIOS GRUESOS
LINCE-20	SAN SEBASTIAN DE LOS REYES	499	2.4	8.3	5.7	NORMAL	RETRASO PSICOMOTOR	CIR	ATROFIA CEREBELOSA
LINCE-21	SAN SEBASTIAN DE LOS REYES	652	11.1	16.5	7.8	NORMAL
LINCE-22	SEVILLA	680	7	10.4	11.5	NORMAL	EPILEPSIA	DEPOSITOS RETINIANOS	RETRASO DEL LENGUAJE
LINCE-23	MADRID	1384	5.3	8.7	7.3	NORMAL	RETRASO DEL LENGUAJE	DETERIORO NEUROLOGICO	EPILEPSIA MIOCLONICA
LINCE-24	VALENCIA		5.6	8.5	9.6	NORMAL	DESDE LOS 3 AÑOS QUADRO DE REGRESIÓN DE HABILIDADES ADQUIRIDAS, LENGUAJE	DEFICIT VISUAL EN ESTUDIO
LINCE-25	VALENCIA	91	22.7	20.8	10.9	NORMAL
LINCE-26	SEVILLA	1736	8.1	12.8	8.1	NORMAL	CRISES FEBRILES DE REPETICIÓN	TEMBLOR DE TRONCO CON TORPEZA MOTORA	RETRASO DEL LENGAJE	REGRESIONES CONDUCTUALES
LINCE-27	EL PALMAR	3727	8.6	9.9	17	NORMAL	EPILEPSIA MIOCLONICA PROGRESIVA
LINCE-28	GRANADA	43406	10.2	13.1	8.4	NORMAL
LINCE-29	GRANADA	43530	9.6	8	5.7	NORMAL
LINCE-30	GRANADA	1081	PS	PS	8	SOLICITADA NUEVA MUESTRA	EPISODIOS DE CRISIS CONVULSIVAS	SOSPECHA DE ENCEFALITIS
LINCE-31	GRANADA	1532	11.1	12.4	8.7	NORMAL	REGRESION NEUROLOGICA	TEMBLORES	EPISODIOS DE PSEUDOATAXIA
LINCE-32	SANTIAGO DE COMPOSTELA	5500	7.2	8.6	4.6	NORMAL	RETRASO GLOBAL DEL DESARROLLO	HETEROAGRESIVIDAD
LINCE-33	SANTIAGO DE COMPOSTELA	4750	8.9	7.2	5	NORMAL	SOSPECHA LIPOFUSCINOSIS
LINCE-34	CARTAGENA	2922	10.3	10	5.6	NORMAL	ENCEFALOPATIA GRAVE	TETRAPARESIA ESPASTICO-DISTONICA	DEFICIT INTELECTUAL GRAVE	PORTADOR DE NISSEN Y GASTROSTOMIA	DESNUTRICION MODERADA
LINCE-35	BADAJOZ	1018	18.1	11.1	8.2	NORMAL	CRISIS EPILEPTICAS NO PROVOCADAS	MALA RESPUESTA A FAES	RETRASO COGNITIVO Y DEL LENGUAJE
LINCE-36	BADAJOZ	160	17.5	21.4	8.7	NORMAL	TRASTORNO DE MOTILIDAD OCULAR	ESPASMOS EPILEPTICOS	RETRASO DEL NEURODESARROLLO
LINCE-37	BADAJOZ	1365	9.2	6.7	3.3	NORMAL	RETRASO DEL LENGUAJE	INICIO EPILEPSIA A LOS 3 AÑOS	CRISIS MIOCLONICAS
LINCE-38	CADIZ	1308	PS	11.4	8.1	NORMAL
LINCE-39	CADIZ	43556	10.1	9.5	5.1	NORMAL
LINCE-40	CADIZ	485	7.5	10.4	5	NORMAL	RETRASO DESARROLLO PSICOMOTOR	EPILEPSIA MIOCLONO-ATONICA	ELEVACION DE ENZIMAS MUSCULARES	LESIONES HIPERINTENSAS DE SUSTANCIA BLANCA	NUCLEOS DENTADOS EN AMBOS HEMISFERIOS CEREBELOSOS
LINCE-41	ZAGREB	43516	7.8	11	10	NORMAL
LINCE-42	VALENCIA	619	16.6	10	7.6	NORMAL	REGRESION A NIVEL GLOBAL A PARTIR DE LOS 7 MESES	HIPOTONIA AXIAL	ESTRABISMO	NISTAGMUS VERTICAL	SOSPECHA DEFICIT VISUAL
LINCE-43	VALENCIA	1115	9.3	9.6	8.9	NORMAL	ALTERACION DE LA MARCHA	RETRASO MADURATIVO	INICIA CRISIS MIOCLONICAS DE CAIDA DE CABEZA A LOS 3 AÑOS	CRISIS EPILEPTICAS PARCIALES, AFEBRILES, REFRACTARIAS
LINCE-44	VALENCIA	275	20.1	17	10.7	NORMAL	DEFICIT VISUAL	ATROFIA CEREBELOSA	ATROFIA SUPRATENTORIAL	MIOCLONIAS SOBRE TODO ANTE ESTIMULOS
LINCE-45	VALENCIA	2237	8.3	8.6	3.7	NORMAL	REGRESION PSICOMOTRIZ	REGRESION NEUROLOGICA	RETRASO PSICOMOTOR NO FILIADO	EPILEPSIA SECUNDARIA
LINCE-46	MADRID	74	32.2	13.9	15.4	NORMAL
LINCE-47	MADRID	958	10.4	9.5	6.2	NORMAL	CRISIS FEBRILES QUE COMIENZAN CON CRISIS AFEBRILES
LINCE-48	MADRID	1240	7.4	10	5.9	NORMAL
LINCE-49	MADRID	1817	8,3 DBS/ 81,9 LEU	8,8 DBS/ 27,8 L	0 DBS/ 0,0 LEU	CLN2	EPILEPSIA DEBUT 3 AÑOS Y 11 MESES CON CRISIS MIOCLONICA	DETERIORO	ATAXIA	ATROFIA EN LA RM CRANEAL
LINCE-50	VALLS	1612	7.7	10.5	6.1	NORMAL	RETRASO GLOBAL CON PREDOMINIO DEL LENGUAJE	A LOS 2 AÑOS CRISIS NO PROVOCADAS GENERALIZADAS	UN EPISODIO CON CUADRO FEBRIL
LINCE-51	LISBOA	189	14.6	13.6	7.6	NORMAL	EPILEPSIA	REGRESION PSICOMOTORA	MICROCEFALIA ADQUIRIDA
LINCE-52	SANTA CRUZ DE TENERIFE	577	24.3	12.3	9.5	NORMAL	RETRASO DEL DESARROLLO	HIPOTONÍA GLOBAL	MIOCLONIAS	ATROFIA CORTICO-SUBCORTICAL CEREBRAL Y CEREBELOSA	DESMIELINIZACION PERIVENTRICULAR	HIPOPIGMENTACION Y ATROFIA DEL EPITELIO PIGMENTOSO DE LA RETINA
LINCE-53	SANTA CRUZ DE TENERIFE	372	2.5	6.5	2.5	SOLICITADA NUEVA MUESTRA	RETRASO PSICOMOTOR GRAVE	AFECTACION RETINIANA	ENCEFALOPATIA EPILEPTICA CON MIOCLONIAS	DISCRETA ATROFIA SUSTANCIA BLANCA
LINCE-54	VALLADOLID	1612	11.9	14.9	10.7	NORMAL	RETRASO DEL LENGUAJE	CRISIS GENERALIZADAS DE SEMIOLOGIA TONICO-CLONICA
LINCE-55	VALLADOLID	1081	10	9.9	5.1	NORMAL	RETRASO PSICOMOTOR GRAVE	PRACTICA AUSENCIA DEL LENGUAJE	DETERIORO MOTOR CON ESPASTICIDAD
LINCE-56	ESPLUGAS DE LLOBREGAT	1826	4	6.6	10.3	NORMAL	RETRASO EN EL LENGUAJE	REGRESION MOTORA	ATAXIA	ATROFIA CEREBELOSA	LEVE HEPATOMEGALIA	EPILEPSIA DEBUT 5 AÑOS	MACULOPATIA NO ESPECIFICADA
LINCE-57	CASTELLON DE LA PLANA	43585	11	9.4	6.4	NORMAL	EPILEPSIA MIOCLONICA	RETRASO LENGUAJE	RETRASO MOTOR
LINCE-58	SANTIAGO DE COMPOSTELA	894	12.9	9.8	3.2	NORMAL
LINCE-59	MADRID	1482	9.8	8.7	10.6	NORMAL
LINCE-60	MADRID	2631	8.3	11.1	5.4	NORMAL	INICIO CRISIS CON FIEBRE A LOS MESES, MIOCLONICAS	DESDE FEBRERO DE 2019, CRISIS TONICOCLONICAS GENERALIZADAS, SIN RELACION CON PROCESOS FEBRILES	DETERIORO COGNITIVO
LINCE-61	MADRID	1146	10.7	7.6	6.2	NORMAL	CRISIS FEBRILES ATIPICAS	RETRASO DEL LENGUAJE
LINCE-62	MADRID	759	10.9	6.2	9	NORMAL	RETRASO DEL LENGUAJE	EPILEPSIA REFRACTARIA
LINCE-63	GRANADA	43620	7.5	13.5	9.2	NORMAL
LINCE-64	GRANADA	43699	13.1	10.8	8.6	NORMAL
LINCE-65	MADRID	993	10.2	13	6.4	NORMAL	RETRASO PSICOMOTOR	DESARROLLO MENOR EN AREA MOTORA, COGNITIVO, MANIPULATIVO, LENGUAJE, SOCIALIZACIÓN	ASPECTO MICROCEFALICO	PATRÓN PROXIMO A ENCEFALOPATIA EPILEPTICA	MIOCLONIAS
LINCE-66	MADRID	366	17.5	16	8.5	NORMAL	HIPOTONIA SEVERA	RETRASO PSICOMOTOR
LINCE-67	MADRID	1630	11.9	12	8.3	NORMAL	EPILEPSIA MIOCLONICA	RETRASO PSICOMOTOR	TORPEZA MOTORA
LINCE-68	MADRID	945	15.5	6.5	10.7	NORMAL	PCI DE ETIOLOGIA NO FILIADA	RETRASO PSICOMOTOR	LEUCOENCEFALOPATIA INESPECIFICA	EPILEPSIA REFRACTARIA
LINCE-69	MADRID	9046	10.1	6.9	4.4	HETEROCIGOTO
LINCE-70	SAN SEBASTIAN	1628	8.5	6	7.2	NORMAL	EPILEPSIA	RETRASO DEL DESARROLLO	FONDO DE OJO COMPATIBLE CON ENFERMEDAD DE DEPOSITO
LINCE-71	SANTANDER	43665	10.2	6.9	6.9	NORMAL	EPILEPSIA GENERALIZADA	TRATAMIENTO CON FÁRMACOS Y DIETA CETÓGENA	RETRASO DEL LENGUAJE	RM LESIONES PACTADAS SUST. BLANCA
